# Supplementary material for: Selective suppression and recall of long-term memories in Drosophila
Source: PLoS Biol. 2019 Aug 27;17(8):e3000400. doi: 10.1371/journal.pbio.3000400 (PMC6711512; doi:10.1371/journal.pbio.3000400)
Supplement: S1 Data — (XLSX) [file pbio.3000400.s009.xlsx]

## Sheet: Fig 1
Fig 1C	Performance Index
UASTNT(Q4)/+;elav-AD/R21B06-DBD	0.425245	0.161367	0.373083	0.36	0.347368	0.277778	0.378685	0.307885
UASTNT(G)/+;elav-AD/R21B06-DBD	0.211765	0.2774	0.221019	0.254468	0.363985	0.142344	0.188276	0.229327
UASTNT(G)/+;elav-AD/+	0.302012	0.415035	0.49349	0.365043	0.377165	0.352884	0.315718	0.342105
Fig 1F	# of Kenyon cells
1d old	11	8	11	9	5	6	5	8	3	13	6	10	7	2	2	5	9	7	8	2	5	7	10	11	2	7	8	6	10	7	7	11	10	13	7	6	5	13	10	4	7	7	6	9	6	12	9	4	3
7d old	11	11	13	9	17	14	18	18	11	11	14	15	10	12	18	7	13	13	9	15	13	14	10	15	13	12	14	7	11	13	14	13	15	7	18	6	14	13	13	13	18	15	14	15	7	11	8	9	14
14d old	13	11	8	11	13	6	9	7	10	14	8	18	9	12	10	8	16	23	12	11	15	8	13	18	15	12	17	8	13	11	5	4	9	13	11	11	6	7	8	17	11	13	19	19	12	11	12	17	17
Fig 1G	1d old													7d old										14d old
left high (%)	26.6667	57.1429	40	64.2857	37.5	41.6667	15.3846	30.7692	53.8462	50	66.6667	64.7059	45.4545	40	46.6667	43.75	50	37.5	35.2941	50	37.5	53.3333	68.75	37.5	33.3333	23.0769	40	26.6667	42.8571	25	26.6667	25	40
right high (%)	46.6667	35.7143	60	28.5714	56.25	41.6667	61.5385	38.4615	30.7692	35.7143	25	35.2941	45.4545	46.6667	46.6667	50	43.75	43.75	47.0588	37.5	50	46.6667	25	56.25	60	69.2308	53.3333	53.3333	42.8571	37.5	60	62.5	53.3333
equal (%)	26.6667	7.14286	0	7.14286	6.25	16.6667	23.0769	30.7692	15.3846	14.2857	8.33333	0	9.09091	13.3333	6.66667	6.25	6.25	18.75	17.6471	12.5	12.5	0	6.25	6.25	6.66667	7.69231	6.66667	20	14.2857	37.5	13.3333	12.5	6.66667
Fig 1H	# of Kenyon cells
7d old	19	18	31	16	14	46	57	34	54	32	19	34	14	54
14d old	51	106	98	34	57	93	54	82	56	90	77	59	23	67	58	43	45
21d old	163	107	109	85	66	96	80	122	98	52	43	49	67	58	75
Fig 1I	# of Kenyon cells
control	24	16	11	5	12	11	18	13	14	13	14	13	6	6	9	19	8	10	8	8	9	13	6	13	9	14	13	5	13	7	10	11	11	8	6	10	12	8	13	12	5	7	9	5	7	5	6	3	8
odorfree	9	8	8	8	8	19	9	4	10	9	14	10	8	8	3	15	14	9	8	7	4	8	16	8	7	3	12	13	6	9	7	3	7	9	14	8	7	13	9	7	5	7	7	4	8	10	3	5	5
[truncated: 130 more columns]

## Sheet: Fig 2
Fig 2A	# of Kenyon cells
control	15	9	11	3	8	7	8	14	14	12	10	12	10	6	8	10	10	8	8	7	11	6	5	9	7	12	11	6	13	7	8	18	8	12	11	15	15	7	14	4	14	11	15	5	12	15	18	20	14
hsCREBinh	9	9	5	7	0	8	2	1	6	7	1	4	4	7	5	0	3	5	6	0	4	13	8	1	4	0	7	8	8	5	0	0	0	2	6	5	3	7	8	8	8	1	5	0	3	11	9	12	10
Fig 2B	# of Kenyon cells
vehicle	13	15	7	16	11	13	13	13	8	5	13	15	6	11	5	9	7	6	12	14	20	15	20	10	21	19	13	8	14	15	7	14	13	11	11	16	13	11	8	10	14	6	25	13	15	13	12	20	10
forskolin	7	12	23	21	13	25	12	11	10	11	18	17	9	13	27	15	18	15	22	14	10	13	17	15	8	16	16	29	11	20	8	19	16	26	13	15	11	17	10	20	14	15	18	22	13	13	11	12	10
Fig 2D	# of Kenyon cells
unpaired	14	9	9	11	18	11	11	17	7	9	11	11	17	8	14	11	11	15	7	5	7	10	11	9	14	13	7	9	7	15	9	10	8	13	13	7	15	6	7	16	9	11	10	14	4	13	11	7	11
spaced	5	19	13	16	13	15	14	11	15	13	11	13	13	12	14	8	10	16	9	8	11	10	9	18	18	13	19	19	15	13	14	10	9	19	12	12	19	15	16	8	15	15	12	15	7	13	8	9	19
massed	8	13	9	16	12	14	10	13	9	13	15	15	10	16	8	10	13	8	16	9	9	15	3	13	10	12	13	13	11	9	10	9	6	5	11	9	4	12	9	16	15	9	9	6	6	7	9	11	8
Fig 2E	unpaired										spaced										massed
left high (%)	36.8421	55.5556	57.8947	22.2222	35.2941	63.6364	31.5789	50	43.75	41.1765	26.6667	55	37.5	42.1053	50	33.3333	28.5714	27.7778	37.5	47.0588	56.25	40	56.25	47.3684	38.4615	42.8571	44.4444	22.2222	50	44.4444
right high (%)	57.8947	44.4444	36.8421	66.6667	52.9412	27.2727	42.1053	44.4444	50	52.9412	66.6667	35	50	47.3684	38.8889	53.3333	64.2857	66.6667	50	47.0588	37.5	50	31.25	36.8421	38.4615	42.8571	44.4444	50	40	38.8889
equal (%)	5.26316	0	5.26316	11.1111	11.7647	9.09091	26.3158	5.55556	6.25	5.88235	6.66667	10	12.5	10.5263	11.1111	13.3333	7.14286	5.55556	12.5	5.88235	6.25	10	12.5	15.7895	23.0769	14.2857	11.1111	27.7778	10	16.6667
Fig 2F left hemisphere	# of Kenyon cells
unpaired	7	4	1	4	10	4	4	9	3	7	3	5	7	6	6	5	9	8	5	3	3	6	6	8	9	6	2	5	5	8	6	7	3	6	6	2	7	5	10	5	8	6	7	3	8	3	5	4	5
spaced	1	9	9	8	6	5	4	5	6	8	5	2	7	8	6	7	6	6	12	11	3	9	12	8	7	9	2	2	10	4	4	7	7	4	5	11	4	10	4	6	6	5	5	3	2	4	5	12	8
massed	6	6	7	10	7	5	6	5	5	7	10	9	2	8	3	4	5	6	7	6	2	11	2	6	5	5	3	2	5	5	3	6	5	9	7	7	5	6	6	7	7	8	4	4	3	2	6	5	4
Fig 2F right hemisphere	# of Kenyon cells
unpaired	7	5	8	7	8	7	7	8	4	2	8	6	10	2	8	6	2	7	2	2	4	4	5	1	5	7	5	4	2	7	3	3	5	7	7	5	8	2	6	4	3	4	7	1	5	8	2	7	4
spaced	4	10	4	8	7	10	10	6	9	5	6	11	6	4	8	4	4	3	6	7	10	10	7	7	6	5	8	7	9	8	4	3	9	5	3	8	11	6	4	9	9	7	10	4	11	4	4	7	4
massed	2	7	2	6	5	9	4	8	4	6	5	6	8	8	5	6	8	2	9	3	7	4	1	7	5	7	3	3	6	4	1	6	4	7	8	2	8	7	5	2	3	1	5	2	3	5	3	6	4
[truncated: 123 more columns]

## Sheet: Fig 3
Fig 3C	% responding cells (OCT; OCT as CS+)
unpaired	0	0	6.45161	4.7619	11.5385	4.65116	2.5641	2.94118
paired	10	6.45161	10	7.89474	16.6667	10.9091	2.63158	8.57143
Fig 3D	% responding cells (MCH; OCT as CS+)
unpaired	0	17.3913	9.67742	7.14286	7.69231	2.32558	0	0
paired	0	6.45161	10	7.89474	7.14286	3.63636	5.26316	2.85714
Fig 3E	% responding cells (IBA; OCT as CS+)
unpaired	0	8.69565	12.9032	9.52381	11.5385	4.65116	10.2564	0
paired	0	0	13.3333	2.63158	16.6667	5.45455	5.26316	0
Fig 3F	% responding cells (MCH; MCH as CS+)
unpaired	4.762	4.348	6.061	0	2.857	5.556	0	3.03
paired	7.407	10.526	11.429	12.5	5	13.514	4.255	26.471
Fig 3G	% responding cells (OCT; MCH as CS+)
unpaired	9.524	8.696	3.03	4	2.857	8.333	3.03	3.03
paired	7.407	15.789	0	3.125	2.5	13.514	2.128	14.706
Fig 3H	% responding cells (IBA; MCH as CS+)
unpaired	9.524	4.348	9.091	0	0	8.333	3.03	6.061
paired	11.111	5.263	11.429	9.375	2.5	5.405	2.128	5.882

## Sheet: Fig 4
Fig 4B	Performance Index
UASTNT(Q4)/UASTNT(Q4);6xCRE-AD/R21B06-DBD	0.320261	0.281818	0.56746	0.509569	0.306905	0.461988	0.420139	0.247982
UASTNT(G)/UASTNT(G);6xCRE-AD/R21B06-DBD	0.547454	0.409804	0.385461	0.430346	0.317501	0.255172	0.411893	0.367234
UASTNT(G)/UASTNT(G);6xCRE-AD/+	0.383573	0.388095	0.555556	0.459135	0.538986	0.419799	0.402698	0.224242
Fig 4C	Performance Index
UASTNT(Q4)/UASTNT(Q4);6xCRE-AD/R21B06-DBD	0.545385	0.659432	0.656699	0.718045	0.565041	0.46513	0.549808	0.556185	0.586111	0.578341
UASTNT(G)/UASTNT(G);6xCRE-AD/R21B06-DBD	0.704411	0.737436	0.606567	0.613043	0.640478	0.602968	0.434807	0.449565	0.689825
UASTNT(G)/UASTNT(G);6xCRE-AD/+	0.642534	0.845479	0.689563	0.598256	0.660859	0.399194	0.554264	0.556598	0.782214
Fig 4D	Performance Index
UASTNT(Q4)/UASTNT(Q4);6xCRE-AD/R21B06-DBD	0.183333	0.281871	0.415282	0.302381	0.159091	0.446623	0.603896	0.397516	0.152274	0.311111	0.202128	0.311754	0.269345	0.278155	0.565034
UASTNT(G)/UASTNT(G);6xCRE-AD/R21B06-DBD	0.170455	-0.114833	0.159091	0.356375	0.38082	0.223558	0.0725806	0.254545	0.338182	0.118983	0.244898	0.283701	0.248485	0.114863	0.190909	0.164615
UASTNT(G)/UASTNT(G);6xCRE-AD/+	0.178411	0.381223	0.366071	0.274194	0.274194	0.337041	0.534562	0.342608	0.326923	0.224806	0.33444	0.212054	0.253623
Fig 4E	Performance Index
UASTNT(Q4)/UASTNT(Q4);6xCRE-AD/R21B06-DBD	0.318966	0.287356	0.255391	0.165541	0.238464	0.293037	0.163403	0.314655	0.134868	0.214856
UASTNT(G)/UASTNT(G);6xCRE-AD/R21B06-DBD	0.152621	0.0230537	0.128083	0.27193	0.209906	-0.0896057	0.226306	0.0680851	0.172619	-0.0089852	0.27451	0.176692
UASTNT(G)/UASTNT(G);6xCRE-AD/+	0.30289	0.182786	0.198718	0.215196	0.287836	0.250342	0.17348	0.297491	0.229634	0.304348	0.202508	0.175372
Fig 4F	Performance Index
UASTNT(Q4)/UASTNT(Q4);6xCRE-AD/R21B06-DBD	0.346545	-0.0137931	0.509569	0.212579	0.177143	0.0324786	0.178571	0.161706	0.293524	0.263636
UASTNT(G)/UASTNT(G);6xCRE-AD/R21B06-DBD	0.167151	0.138462	0.0862069	0.0952381	0.298643	0.248485	0.227273	0.292802	0.227706
UASTNT(G)/UASTNT(G);6xCRE-AD/+	0.217236	0.298701	0.003861	0.231884	0.283405	0.0416667	0.225793	0.374494	0.30283
Fig 4G	Performance Index
UASTNT(Q4)/UASTNT(Q4);6xCRE-AD/R21B06-DBD	0.206628	0.200855	0.142157	0.121324	0.135385	0.246964	0.275	0.270417	-0.0524297	0.313725
UASTNT(G)/UASTNT(G);6xCRE-AD/R21B06-DBD	0.130952	0.218315	0.421605	0.205128	0.281739	0.136364	-0.0989011	0.0694444	0.222222
UASTNT(G)/UASTNT(G);6xCRE-AD/+	0.272269	0.311522	0.12069	0.407059	0.2	-0.166667	0.0909091	0.168831	0.185504

## Sheet: Fig 5
Fig 5B	Light Preference Index
unpaired	10	-3.478	10	1.053	-4.167	3.333	15.625	6.316	3.333	-7.097	-4.286	22.5	2.609	1.667	0	-3.226	8.8	18.824
paired	20.8	-24.444	-11.818	-2.963	-22.222	-26.154	8	-12.941	-3	-0.833	-22.105	-6.667	5.556	-10.833	-16.667	4.571	-16	-4.444
Fig 5C	Light Preference Index
unpaired	-5.333	13.333	5.714	6	6	26.4	9.444	0.69	-26.364	11.667	0	-7	8.485	15.714	18.889	0.833	-19.375	29.143
paired	3.125	10	-27.5	11.2	6.364	16.667	3.333	1.667	-7.619	-1.6	-16.429	8.421	9.677	32	34.545	9.565	12.727	0.952
Fig 5D	Δ Preference Index (Light Preference Index (paired) - Light Preference Index (unpaired))
no retinal	-12.8924	2.15861	-1.20939	-12.5614	-10.3294	4.31361	1.14661	28.4806	-3.18639	11.8136	-4.85339	-18.1864	14.5406	18.8726	2.15861	-9.78639	-0.913389	-4.18639
retinal	16.2552	-28.9888	-16.3628	-7.50778	-26.7668	-30.6988	3.45522	-17.4858	-7.54478	-5.37778	-26.6498	-11.2118	1.01122	-15.3778	-21.2118	0.0262222	-20.5448	-8.98878
Fig 5E	Δ Preference Index (Light Preference Index (paired) - Light Preference Index (unpaired))
UASChrimson/+;6xCRE-AD/+ (pc1)	-4.94321	8.27479	-20.8542	-6.86721	-17.8632	8.07879	16.7458	22.0788	1.10979	-1.92121	-19.2542	-8.33121	8.07879	6.41279	-2.87321	3.14579	-11.6832	13.1668	-3.25421	3.03179	-14.1432	0.578792	-2.90121	1.41279
R21B06-DBD/+ (pc2)	-21.6187	5.65429	-3.84071	-5.90471	5.65429	9.49229	6.95229	-16.6187	-4.11871	5.04829	12.6673	-12.2857	-16.2857	12.2943	1.23829	4.85229	-32.7297	19.2143	2.72929	8.38129	-0.565708	15.0483	18.3813	6.71429
Fig 5F	Δ Preference Index (Light Preference Index (paired) - Light Preference Index (unpaired))
no retinal	-12.8924	2.15861	-1.20939	-12.5614	-10.3294	4.31361	1.14661	28.4806	-3.18639	11.8136	-4.85339	-18.1864	14.5406	18.8726	2.15861	-9.78639	-0.913389	-4.18639
retinal	6.80506	-25.2369	-5.09294	-1.65094	-5.46194	-12.4139	-11.6199	1.28106	14.9711	8.92106	-14.6119	-19.3909	5.95606	-2.52894	19.9521	10.1381	-7.62694	20.5021
Fig 5G	Δ Preference Index (Light Preference Index (paired) - Light Preference Index (unpaired))
no retinal	-16.9182	-13.4402	27.2668	-14.1022	-19.3402	20.5758	-14.3402	-13.5102	-21.9382	-20.3962	-4.94522	11.6118	16.3738	10.1838	-20.1672	34.3868	-26.4832	12.1838
retinal	0.367389	0.214389	-16.3996	-1.85461	-5.18761	-36.8546	7.80039	-19.6326	2.58939	0.145389	-10.4256	-21.8546	-19.3546	12.6904	3.40839	9.68339	32.1454	25.6454
Fig 5H	Δ Preference Index (Light Preference Index (paired) - Light Preference Index (unpaired))
4d	-0.876	-20.876	-18.793	-12.088	-16.543	-10.4	-25.19	-16.005	1.79	-13.376	-18.793	-17.543	-18.793	2.457	-21.114	0.076	-4.686	-6.293
5d	2.802	12.098	-16.289	5.854	-4.622	-33.212	-8.164	-2.956	22.802	-19.993	-19.767	11.711	-28.289	29.711	-16.289	17.878	-15.289	-6.289	6.711	-15.039	0.854	2.6	-5.763	2.658
7d	-7.975	-22.642	-17.457	29.739	-13.23	4.025	20.025	-16.488	-4.747	20.691	17.358	-30.877	0.025	-5.975	-9.915	-14.407	-14.407	-11.392

## Sheet: S2 Fig
S2A Fig	# of Kenyon cells
unpaired	7	4	1	4	10	4	4	9	3	7	3	5	7	6	6	5	9	8	5	3	3	6	6	8	9	6	2	5	5	8	6	7	3	6	6	2	7	5	10	5	8	6	7	3	8	3	5	4	5
spaced	1	9	9	8	6	5	4	5	6	8	5	2	7	8	6	7	6	6	12	11	3	9	12	8	7	9	2	2	10	4	4	7	7	4	5	11	4	10	4	6	6	5	5	3	2	4	5	12	8
massed	6	6	7	10	7	5	6	5	5	7	10	9	2	8	3	4	5	6	7	6	2	11	2	6	5	5	3	2	5	5	3	6	5	9	7	7	5	6	6	7	7	8	4	4	3	2	6	5	4
S2B Fig	# of Kenyon cells
unpaired	7	5	8	7	8	7	7	8	4	2	8	6	10	2	8	6	2	7	2	2	4	4	5	1	5	7	5	4	2	7	3	3	5	7	7	5	8	2	6	4	3	4	7	1	5	8	2	7	4
spaced	4	10	4	8	7	10	10	6	9	5	6	11	6	4	8	4	4	3	6	7	10	10	7	7	6	5	8	7	9	8	4	3	9	5	3	8	11	6	4	9	9	7	10	4	11	4	4	7	4
massed	2	7	2	6	5	9	4	8	4	6	5	6	8	8	5	6	8	2	9	3	7	4	1	7	5	7	3	3	6	4	1	6	4	7	8	2	8	7	5	2	3	1	5	2	3	5	3	6	4
same as Fig 2F
[truncated: 123 more columns]

## Sheet: S3 Fig
S3A Fig	% responding animals (OCT; OCT as CS+)
unpaired	0	0	10	20	42.8571	11.1111	11.1111	12.5
paired	33.3333	20	30	20	71.4286	55.5556	11.1111	37.5
S3B Fig	% responding animals (MCH; OCT as CS+)
unpaired	0	30	30	30	28.5714	11.1111	0	0
paired	0	20	30	30	42.8571	22.2222	11.1111	12.5
S3C Fig	% responding animals (MCH; MCH as CS+)
unpaired	12.5	14.286	22.222	0	11.111	22.222	0	12.5
paired	25	28.571	44.444	42.857	22.222	44.444	25	62.5
S3D Fig	% responding animals (OCT; MCH as CS+)
unpaired	25	14.286	11.111	14.286	11.111	33.333	12.5	12.5
paired	25	42.857	0	14.286	11.111	55.556	12.5	62.5
S3E Fig	# of recorded cells
UASGCaMP6f/+;elav-AD/R21B06-DBD	52	81	106	82	116	91	87	104	83	116	121	107	120	117	108	115
S3G Fig	% responding cells
OCT, UASGCaMP6f/+;elav-AD/R21B06-DBD	5.76923	1.23457	0	7.31707	4.31034	3.2967	9.1954	9.61538	10.8434	6.03448	5.78512	7.47664	6.66667	5.98291	4.62963	5.21739
MCH, UASGCaMP6f/+;elav-AD/R21B06-DBD	1.92308	1.23457	0	4.87805	1.72414	3.2967	9.1954	10.5769	0	6.03448	3.30579	9.34579	1.66667	1.7094	6.48148	1.73913

## Sheet: S4 Fig
Fig S4A	MCH avoidance
UASTNT(Q4)/+;elav-AD/R21B06-DBD	-0.914286	-0.864407	-0.724138	-0.903226	-0.607843	-0.811321	-0.836735
UASTNT(G)/+;elav-AD/R21B06-DBD	-0.725	-0.391304	-0.701493	-0.7	-0.333333	-0.694915	-0.857143
UASTNT(G)/+;elav-AD/+	-0.914286	-0.843137	-0.815385	-0.75	-0.661017	-0.698113	-0.678571
Fig S4A	OCT avoidance
UASTNT(Q4)/+;elav-AD/R21B06-DBD	-0.507246	-0.535714	-0.62069	-0.686275	-0.574468	-0.862069	-0.388889
UASTNT(G)/+;elav-AD/R21B06-DBD	-0.4375	-0.565217	-0.6	-0.5	-0.461538	-0.223881	-0.3
UASTNT(G)/+;elav-AD/+	-0.342105	-0.639344	-0.484848	-0.584906	-0.529412	-0.684211	-0.5
Fig S4A	shock avoidance
UASTNT(Q4)/+;elav-AD/R21B06-DBD	-0.847826	-0.830189	-0.887324	-0.894737	-0.676471	-0.584416	-0.591837	-0.662338
UASTNT(G)/+;elav-AD/R21B06-DBD	-0.777778	-0.701149	-0.757576	-0.521127	-0.478261	-0.623188	-0.666667	-0.772727
UASTNT(G)/+;elav-AD/+	-0.790698	-0.901961	-0.835294	-0.608696	-0.460674	-0.564356	-0.27027	-0.325
Fig S4A	MCH avoidance
UASTNT(Q4)/UASTNT(Q4);6xCRE-AD/R21B06-DBD	-0.290323	-0.296296	-0.402985	-0.402597	-0.657143	-0.465116	-0.518987	-0.52381	-0.589744
UASTNT(G)/UASTNT(G);6xCRE-AD/R21B06-DBD	-0.358974	-0.147541	-0.404762	-0.486486	-0.380282	-0.408451	-0.793103	-0.548387	-0.586207
UASTNT(G)/UASTNT(G);6xCRE-AD/+	-0.162791	-0.358974	-0.364706	-0.354167	-0.487179	-0.745455	-0.565217	-0.471698
Fig S4A	OCT avoidance
UASTNT(Q4)/UASTNT(Q4);6xCRE-AD/R21B06-DBD	-0.363636	-0.305556	-0.294118	-0.156627	-0.166667	-0.210526	-0.492958	-0.5	-0.414141
UASTNT(G)/UASTNT(G);6xCRE-AD/R21B06-DBD	-0.323529	-0.173333	-0.361111	-0.135802	-0.234568	0	-0.384615	-0.55	-0.351351
UASTNT(G)/UASTNT(G);6xCRE-AD/+	-0.0632911	-0.0823529	-0.169231	0.04	0.05	-0.341176	-0.22807	-0.432432	-0.482759
Fig S4A	shock avoidance
UASTNT(Q4)/UASTNT(Q4);6xCRE-AD/R21B06-DBD	-0.824176	-0.891892	-0.690141	-0.547619	-0.39726	-0.389831	-0.653846	-0.638554
UASTNT(G)/UASTNT(G);6xCRE-AD/R21B06-DBD	-0.493671	-0.552632	-0.890909	-0.824561	-0.6	-0.454545	-0.595506
UASTNT(G)/UASTNT(G);6xCRE-AD/+	-0.653333	-0.657143	-0.604938	-0.746835	-0.903226	-0.544304	-0.573333	-0.494253
Fig S4B	Performance Index
5d memory	0.152621	0.0230537	0.128083	0.27193	0.209906	-0.0896057	0.226306	0.0680851	0.172619	-0.0089852	0.27451	0.176692
7d memory + forgetting factor	0.213151	0.184462	0.132207	0.141238	0.344643	0.294485	0.273273	0.338802	0.273706
Fig S4C	Performance Index
5d memory	0.30289	0.182786	0.198718	0.215196	0.287836	0.250342	0.17348	0.297491	0.229634	0.304348	0.202508	0.175372
7d memory + forgetting factor	0.263236	0.344701	0.049861	0.277884	0.329405	0.0876667	0.271793	0.420494	0.34883
Fig S4D	Performance Index
5d memory	0.318966	0.287356	0.255391	0.165541	0.238464	0.293037	0.163403	0.314655	0.134868	0.214856
7d memory + forgetting factor	0.392545	0.0322069	0.555569	0.258579	0.223143	0.0784786	0.224571	0.207706	0.339524	0.309636

## Sheet: S5 Fig
S5A Fig	Light Preference Index
UASChrimson/+	-2.857	8.153	9.474	22	10.435	11.351	22.308	10.714	23.75	-3.077
UASChrison/Gr66a-Gal4	-69.286	-75.882	-78.947	-68	-45.714	-53.913	-63.684	-67.234	-78.182	-46.667
UASChrimson/R25D01-AD;R19F09-DBD/+ (MB077B)	28.302	38.462	18.75	30.588	23.333	32.857	53.333	33.103	46.154	31.429
